# Supplementary material for: NETest2.0® Demonstrates Superior Monitoring Performance Compared with Chromogranin A in Neuroendocrine Tumor Surveillance
Source: Cancers (Basel). 2026 Jul 9;18(14):2206. doi: 10.3390/cancers18142206 (PMC13406635; doi:10.3390/cancers18142206)
Supplement: Supplementary file 1 [file cancers-18-02206-s001.zip]

Archive with 1 entries (1 files):
- cancers-4383613-supplementary.pdf
